# Supplementary material for: Factors Influencing the Placebo Effect in Patients with Primary Open-Angle Glaucoma or Ocular Hypertension: An Analysis of Two Randomized Clinical Trials
Source: PLoS One. 2016 Jun 2;11(6):e0156706. doi: 10.1371/journal.pone.0156706 (PMC4890934; doi:10.1371/journal.pone.0156706)
Supplement: S1 Data — (XLSX) [file pone.0156706.s001.xlsx]

## Sheet: S1_Data.
ID	Age	Female_sex	SBP	DBP	Pulse_rate	Hypertension	Diabetes	Hyperlipidemia	Hyperuricemia	Diagnosis_OH	Pretreatment_drug	Prostaglandin	Beta_blocking	Alpha_beta_blocking	Carbonic_anhydrase	Pilocarpine_hydrochloride	IOP_Week0_0_1st	IOP_Week0_0_2nd	IOP_Week0_0	IOP_Week0_2	IOP_Week4_0	IOP_Week4_2	Difference_IOP_Week0_0_1st_2nd	Change_IOP_Week0_0_to_Week0_2	Change_IOP_Week0_0_to_Week4_0	Change_IOP_Week0_2_to_Week4_2	Trial_type_Trial2	Week0_0_time	Week0_2_time	Week4_0_time	Week4_2_time	Abort
1	68	0	143	79	52	1	0	1	0	0	1	1	0	0	0	0	21	21	21	22.5	21.5	21	0	-1.5	-0.5	1.5	0	09:05:00	11:20:00	09:00:00	10:45:00	0
2	35	1	118	80	64	0	0	0	0	1	1	1	0	0	0	0	22	22	22	20	18	18	0	2	4	2	0	09:20:00	11:20:00	09:25:00	11:30:00	0
3	62	1	126	84	60	0	0	0	0	0	0	0	0	0	0	0	19	19	19	19	18	16.5	0	0	1	2.5	0	09:40:00	11:40:00	09:15:00	11:20:00	0
4	25	0	124	82	73	0	0	0	0	1	1	0	0	0	1	0	24	24	24	22.5	22	22	0	1.5	2	0.5	0	09:40:00	11:20:00	09:30:00	11:35:00	0
5	69	1	106	73	78	0	0	0	0	0	0	0	0	0	0	0	19	20	19.5	19.5	19	18.5	-1	0	0.5	1	0	10:00:00	11:45:00	10:00:00	12:00:00	0
6	61	1	128	86	72	0	0	1	0	0	1	1	0	0	0	0	19	19	19	19	18	19	0	0	1	0	0	09:38:00	11:23:00	09:24:00	11:23:00	0
7	69	1	141	73	77	0	1	1	0	1	0	0	0	0	0	0	21	23	22	22	17	18	-2	0	5	4	0	09:20:00	11:10:00	09:10:00	11:15:00	0
8	68	0	114	68	76	0	0	0	0	0	0	0	0	0	0	0	22	22	22	22	18.5	19	0	0	3.5	3	0	09:15:00	11:10:00	09:10:00	11:05:00	0
9	81	1	138	85	60	0	0	0	0	0	0	0	0	0	0	0	22	22	22	21	18	16	0	1	4	5	0	09:15:00	11:30:00	09:15:00	11:40:00	0
10	70	0	153	77	65	0	0	0	0	1	0	0	0	0	0	0	27	26	26.5	25	25	26	1	1.5	1.5	-1	0	09:40:00	11:45:00	09:40:00	12:10:00	0
11	55	0	133	84	85	0	1	0	0	1	1	0	1	0	0	0	23	23	23	20	22	18	0	3	1	2	0	09:05:00	10:40:00	09:10:00	10:45:00	0
12	50	1	136	82	60	0	0	0	0	1	1	1	0	0	0	0	24	23	23.5	23.5	20	19	1	0	3.5	4.5	0	09:26:00	11:26:00	09:37:00	11:36:00	0
13	70	0	134	74	66	1	0	0	0	0	1	1	0	0	0	0	23	22	22.5	25.5	21	23	1	-3	1.5	2.5	0	09:55:00	11:48:00	09:45:00	11:30:00	0
14	45	1	116	60	60	0	0	0	0	0	1	1	0	0	0	0	23	22	22.5	22	23.5	23	1	0.5	-1	-1	0	09:55:00	11:35:00	09:50:00	11:50:00	0
15	45	0	116	70	63	0	0	0	0	0	1	1	0	0	0	0	28	26	27	25	25.5	24	2	2	1.5	1	0	09:45:00	11:20:00	09:50:00	11:25:00	0
16	27	1	106	60	72	0	0	0	0	1	1	1	0	0	0	0	23	22	22.5	22	20	19	1	0.5	2.5	3	0	09:27:00	11:08:00	09:21:00	11:09:00	0
17	57	1	138	88	68	1	0	0	0	0	1	1	0	0	0	0	22	20	21	20	16.5	16.5	2	1	4.5	3.5	0	09:25:00	11:03:00	09:22:00	11:32:00	0
18	71	1	161	72	53	0	0	0	0	1	0	0	0	0	0	0	23	23	23	22.5	20	21	0	0.5	3	1.5	0	09:23:00	11:00:00	08:42:00	10:37:00	0
19	69	1	128	77	69	1	0	1	0	1	0	0	0	0	0	0	24	24	24	23	22	22.5	0	1	2	0.5	0	08:45:00	10:15:00	08:47:00	10:47:00	0
20	36	1	102	60	60	0	0	0	0	1	0	0	0	0	0	0	22	22	22	22	22.5	22	0	0	-0.5	0	0	09:15:00	10:58:00	09:03:00	10:36:00	0
21	57	0	156	104	90	0	0	0	0	1	0	0	0	0	0	0	23	23	23	21.5	21.5	21	0	1.5	1.5	0.5	0	10:04:00	11:34:00	09:07:00	10:38:00	0
22	33	1	132	100	90	0	0	0	0	1	0	0	0	0	0	0	23	23	23	22	21	21	0	1	2	1	0	10:00:00	11:30:00	10:00:00	11:32:00	0
23	50	1	100	74	84	0	0	0	0	1	0	0	0	0	0	0	23	22	22.5	22	22	22	1	0.5	0.5	0	0	09:45:00	11:17:00	09:29:00	11:00:00	0
24	34	0	137	73	80	0	1	0	0	0	0	0	0	0	0	0	26	26	26	26	23	23	0	0	3	3	0	09:40:00	11:25:00	08:58:00	10:55:00	0
25	33	1	118	76	64	0	0	0	0	0	1	1	0	0	0	0	18	18	18	17	12.5	12.5	0	1	5.5	4.5	0	09:03:00	11:03:00	09:50:00	11:55:00	0
26	64	1	153	81	72	1	0	0	0	1	1	1	0	0	0	0	22	22	22	22	18	18	0	0	4	4	0	09:20:00	11:30:00	09:05:00	11:15:00	0
27	26	0	130	78	72	0	0	0	0	1	1	1	0	0	0	0	25	25	25	24	19.5	17	0	1	5.5	7	0	09:00:00	10:50:00	08:30:00	10:20:00	0
28	53	1	142	84	78	0	0	0	0	1	1	1	0	0	0	0	26	25	25.5	24.5	19.5	17.5	1	1	6	7	0	09:20:00	11:15:00	09:10:00	11:20:00	0
29	47	1	118	64	66	0	0	0	0	1	0	0	0	0	0	0	23	23	23	24	19	16.5	0	-1	4	7.5	0	08:40:00	10:40:00	08:50:00	10:40:00	0
30	58	0	132	70	73	0	0	0	0	0	1	1	0	0	0	0	23	22	22.5	22	16	14	1	0.5	6.5	8	0	08:50:00	10:45:00	08:47:00	10:45:00	0
31	59	1	109	66	55	0	0	1	0	0	1	1	1	0	0	0	21	21	21	19	22	20	0	2	-1	-1	0	10:00:00	12:00:00	10:00:00	11:50:00	0
32	63	0	132	80	71	0	0	0	0	0	0	0	0	0	0	0	19	19	19	18	16.5	16	0	1	2.5	2	0	10:20:00	12:20:00	10:20:00	12:30:00	0
33	62	1	165	96	68	1	1	0	0	1	1	1	0	0	0	0	22	22	22	23	25.5	24.5	0	-1	-3.5	-1.5	0	09:10:00	11:10:00	09:10:00	11:15:00	0
34	25	1	103	72	77	0	0	0	0	1	0	0	0	0	0	0	23	23	23	24	21	21	0	-1	2	3	0	09:23:00	11:05:00	09:25:00	11:25:00	0
35	64	1	131	77	69	1	1	1	0	0	1	1	1	0	0	0	23	22	22.5	20	20	18	1	2.5	2.5	2	0	09:30:00	11:10:00	09:05:00	11:00:00	0
36	38	1	112	60	80	0	0	0	0	0	0	0	0	0	0	0	22	22	22	16.5	17	16	0	5.5	5	0.5	0	09:25:00	11:20:00	09:07:00	11:15:00	0
37	56	0	138	78	82	0	1	0	0	0	1	1	0	0	0	0	20	20	20	19	20	20	0	1	0	-1	0	09:00:00	11:05:00	09:05:00	11:00:00	0
38	66	1	120	78	78	0	0	0	0	0	1	1	0	1	0	0	18	18	18	18	15	14.5	0	0	3	3.5	0	09:20:00	11:15:00	09:00:00	11:00:00	0
39	73	1	140	85	90	0	0	0	0	0	1	0	1	1	0	0	18	18	18	18	16	17	0	0	2	1	0	09:35:00	11:30:00	09:30:00	11:25:00	0
40	34	1	107	68	70	0	0	0	0	1	1	0	1	0	0	0	25	25	25	24	20	18	0	1	5	6	0	09:05:00	10:40:00	09:07:00	11:05:00	0
41	76	1	131	69	59	1	0	1	0	0	0	0	0	0	0	0	23	23	23	23	22.5	22	0	0	0.5	1	0	09:05:00	11:00:00	09:00:00	11:03:00	0
42	57	0	130	81	83	0	0	0	0	0	0	0	0	0	0	0	18	18	18	19	19	19	0	-1	-1	0	0	09:00:00	11:05:00	09:17:00	11:08:00	0
43	62	0	183	106	111	1	0	0	0	1	1	1	1	0	0	0	26	25	25.5	26	25	23	1	-0.5	0.5	3	0	09:40:00	11:30:00	09:15:00	11:10:00	0
44	78	0	170	108	95	1	0	0	0	1	1	1	0	0	1	0	25	24	24.5	23	24	23	1	1.5	0.5	0	0	09:28:00	11:24:00	09:42:00	11:37:00	0
45	67	1	159	73	64	1	0	0	0	0	0	0	0	0	0	0	22	22	22	21	19	19	0	1	3	2	1	09:50:00	11:27:00	09:50:00	11:40:00	0
46	54	0	164	104	64	1	1	1	1	1	1	1	0	0	0	0	24	24	24	26	27	26	0	-2	-3	0	1	09:11:00	10:45:00	09:13:00	11:31:00	0
47	61	1	110	72	64	1	0	0	0	1	1	1	0	1	1	1	22	22	22	22	19	18	0	0	3	4	1	09:10:00	10:58:00	09:11:00	11:11:00	0
48	45	0	127	90	99	0	0	0	0	1	1	0	1	0	0	0	26	26	26	21.5	21	20	0	4.5	5	1.5	1	10:20:00	12:25:00	09:15:00	11:45:00	0
49	67	0	108	69	72	0	0	1	1	0	1	1	0	0	0	0	21	20	20.5	20	22	23	1	0.5	-1.5	-3	1	10:00:00	11:40:00	10:00:00	11:40:00	0
50	69	1	140	80	78	0	0	1	0	1	0	0	0	0	0	0	26	26	26	26	22	26	0	0	4	0	1	09:30:00	11:13:00	09:30:00	11:20:00	0
51	52	1	116	80	90	0	0	0	0	0	0	0	0	0	0	0	22	22	22	22	20.5	18	0	0	1.5	4	1	08:55:00	11:10:00	08:55:00	10:55:00	0
52	23	1	111	66	80	0	0	0	0	1	0	0	0	0	0	0	22	22	22	22	18.5	18	0	0	3.5	4	1	09:25:00	11:30:00	09:15:00	11:20:00	0
53	56	1	144	100	79	1	0	0	0	0	0	0	0	0	0	0	22	22	22	20	19	18.5	0	2	3	1.5	1	09:40:00	11:35:00	09:45:00	11:40:00	0
54	55	1	116	78	64	0	0	0	0	0	1	1	0	0	0	0	18	19	18.5	18	16	16	-1	0.5	2.5	2	1	10:20:00	12:17:00	10:15:00	12:10:00	0
55	42	1	92	50	69	0	0	0	0	0	1	1	1	0	0	0	20	20	20	20	18	18	0	0	2	2	1	10:15:00	12:13:00	10:20:00	12:01:00	0
56	46	1	107	81	74	0	0	0	0	0	0	0	0	0	0	0	22	22	22	22	24	24	0	0	-2	-2	1	10:10:00	12:20:00	10:15:00	11:50:00	0
57	70	0	135	62	56	0	0	0	0	0	0	0	0	0	0	0	23	23	23	23	21	20	0	0	2	3	1	10:00:00	11:55:00	10:00:00	11:55:00	0
58	66	0	129	69	68	0	0	1	0	1	0	0	0	0	0	0	25	25	25	23	23	22	0	2	2	1	1	10:15:00	11:50:00	09:36:00	11:45:00	0
59	57	0	128	77	72	1	0	0	0	0	1	0	1	0	0	0	22	22	22	22	22	19.5	0	0	0	2.5	1	09:50:00	11:45:00	09:50:00	12:00:00	0
60	60	1	128	76	80	0	0	1	0	0	1	1	0	0	0	0	22	21	21.5	22	19	19	1	-0.5	2.5	3	1	09:30:00	11:15:00	09:25:00	11:10:00	0
61	62	0	110	76	66	0	0	0	1	0	1	1	0	0	0	0	25	26	25.5	26	25.5	26.5	-1	-0.5	0	-0.5	1	10:05:00	11:45:00	09:35:00	11:35:00	0
62	65	0	144	78	52	0	0	0	0	0	1	1	0	0	1	0	23	23	23	23.5	24	24	0	-0.5	-1	-0.5	1	08:42:00	11:02:00	09:22:00	11:26:00	0
63	53	1	102	70	72	1	0	0	0	0	1	1	1	0	1	0	23	23	23	23	23.5	23	0	0	-0.5	0	1	09:12:00	11:02:00	10:07:00	11:48:00	0
64	65	1	148	95	78	1	0	1	0	0	0	0	0	0	0	0	19	20	19.5	20	19	18.5	-1	-0.5	0.5	1.5	1	09:10:00	11:10:00	09:20:00	11:05:00	0
65	72	0	114	64	67	0	0	0	0	1	0	0	0	0	0	0	24	25	24.5	23	17	17	-1	1.5	7.5	6	1	09:38:00	11:17:00	09:50:00	11:28:00	0
66	70	0	153	75	90	0	1	0	0	1	0	0	0	0	0	0	24	24	24	24	25	25	0	0	-1	-1	1	09:25:00	11:09:00	09:17:00	10:58:00	0
67	54	1	126	74	78	0	0	0	0	0	1	1	0	0	0	0	21	20	20.5	19.5	20	20.5	1	1	0.5	-1	1	09:45:00	11:22:00	09:35:00	11:12:00	0
68	74	1	111	79	82	1	0	1	0	0	1	0	1	0	0	0	19	19	19	19	19.5	18	0	0	-0.5	1	1	09:52:00	11:29:00	09:41:00	11:20:00	0
69	29	0	108	67	56	0	0	0	0	1	0	0	0	0	0	0	22	22	22	15	16	20	0	7	6	-5	1	09:52:00	11:35:00	10:12:00	12:05:00	0
70	48	1	118	69	85	0	0	0	0	0	1	1	0	0	0	0	18	18	18	19	19	18	0	-1	-1	1	1	10:00:00	11:55:00	10:17:00	11:57:00	0
71	53	1	147	82	71	0	1	1	0	1	1	1	0	0	0	0	25	24	24.5	24.5	24	26	1	0	0.5	-1.5	1	09:24:00	11:05:00	09:11:00	11:15:00	0
72	57	1	103	66	56	1	0	0	0	1	1	1	0	0	0	0	22	22	22	21.5	18.5	19	0	0.5	3.5	2.5	1	09:32:00	11:19:00	09:15:00	11:09:00	0
73	67	0	108	72	89	0	0	0	0	1	1	0	0	0	1	0	23	23	23	21	24.5	23.5	0	2	-1.5	-2.5	1	09:13:00	10:57:00	09:19:00	11:12:00	0
74	73	1	115	62	68	0	0	0	0	1	0	0	0	0	0	0	22	22	22	22	22	21.5	0	0	0	0.5	1	09:13:00	10:48:00	09:19:00	11:02:00	0
75	40	1	98	50	70	0	0	0	0	1	1	1	0	0	0	0	24	24	24	23	22	22	0	1	2	1	1	09:23:00	11:13:00	09:17:00	11:01:00	0
76	82	0	168	90	56	1	0	0	0	1	1	1	0	0	0	0	23	23	23	22	21	20	0	1	2	2	1	09:40:00	11:35:00	09:36:00	11:35:00	0
77	43	0	120	72	66	0	0	0	0	0	0	0	0	0	0	0	19	19	19	18	19	18	0	1	0	0	1	08:35:00	10:05:00	09:30:00	11:05:00	0
78	36	1	154	96	109	0	0	0	0	1	0	0	0	0	0	0	22	22	22	21	22	21	0	1	0	0	1	08:58:00	10:28:00	09:00:00	10:36:00	0
79	63	1	131	77	83	1	1	1	0	1	0	0	0	0	0	0	23	22	22.5	21	21.5	21	1	1.5	1	0	1	09:16:00	10:46:00	10:05:00	11:36:00	0
80	65	0	139	79	79	0	0	0	0	1	0	0	0	0	0	0	23	23	23	21.5	23	22	0	1.5	0	-0.5	1	09:29:00	11:02:00	09:18:00	10:50:00	0
81	55	0	158	89	67	0	0	0	0	0	0	0	0	0	0	0	22	22	22	21	22	22	0	1	0	-1	1	08:50:00	10:23:00	08:57:00	10:34:00	0
82	47	0	139	91	66	0	0	0	0	0	0	0	0	0	0	0	21	20	20.5	21	18.5	18	1	-0.5	2	3	1	10:10:00	11:40:00	09:35:00	11:21:00	0
83	47	0	118	72	72	0	0	0	0	1	1	1	0	0	0	0	24	24	24	22	20.5	21	0	2	3.5	1	1	09:23:00	11:23:00	09:29:00	11:21:00	0
84	81	1	136	64	90	1	0	1	0	0	1	0	1	0	0	0	22	22	22	22	21	22	0	0	1	0	1	09:39:00	11:10:00	09:25:00	11:18:00	0
85	61	1	152	88	60	1	0	0	0	1	1	1	0	0	0	0	23	23	23	22	16	15	0	1	7	7	1	09:22:00	11:01:00	09:25:00	11:08:00	0
86	60	1	133	86	76	0	0	0	0	0	0	0	0	0	0	0	18	18	18	18.5	20	18	0	-0.5	-2	0.5	1	09:05:00	11:00:00	09:15:00	11:15:00	0
87	40	0	128	88	90	1	1	1	0	1	1	0	1	0	1	0	25	25	25	25	26	25	0	0	-1	0	1	09:40:00	11:35:00	09:45:00	11:45:00	0
88	67	0	110	63	66	0	0	0	0	0	1	1	0	0	0	0	24	24	24	23.5	21	19.5	0	0.5	3	4	1	08:30:00	10:15:00	08:30:00	10:35:00	0
89	70	0	133	76	66	1	1	1	0	0	1	1	0	0	0	0	20	20	20	21	18.5	19	0	-1	1.5	2	1	09:15:00	11:00:00	08:52:00	10:26:00	0
90	64	1	164	96	61	1	0	0	0	0	1	1	0	0	0	0	24	25	24.5	22			-1	2.5			1	09:30:00	11:15:00			1
